# Supplementary material for: All-Trans Retinoic Acid Attenuates Transmissible Gastroenteritis Virus-Induced Apoptosis in IPEC-J2 Cells via Inhibiting ROS-Mediated P38MAPK Signaling Pathway
Source: Antioxidants (Basel). 2022 Feb 10;11(2):345. doi: 10.3390/antiox11020345 (PMC8868330; doi:10.3390/antiox11020345)
Supplement: Supplementary file 1 [file antioxidants-11-00345-s001.zip]

Archive with 1 entries (1 files):
- antioxidants-1546747-supplementary.pdf
